# Supplementary material for: Development of Biopredictive Dissolution Method for Extended-Release Desvenlafaxine Tablets
Source: Pharmaceutics. 2023 May 19;15(5):1544. doi: 10.3390/pharmaceutics15051544 (PMC10222762; doi:10.3390/pharmaceutics15051544)
Supplement: Supplementary file 1 [file pharmaceutics-15-01544-s001.zip]

Archive with 1 entries (1 files):
- pharmaceutics-2350580-supplementary.pdf
